# Supplementary material for: Peptide-Functionalized and Drug-Loaded Tomato Bushy Stunt Virus Nanoparticles Counteract Tumor Growth in a Mouse Model of Shh-Dependent Medulloblastoma
Source: Int J Mol Sci. 2023 May 17;24(10):8911. doi: 10.3390/ijms24108911 (PMC10219057; doi:10.3390/ijms24108911)
Supplement: Supplementary file 1 [file ijms-24-08911-s001.zip]

Archive with 1 entries (1 files):
- ijms-2404327-supplementary.pdf
